# Supplementary material for: Analysis of clothing pressure based on material of virtually-fitted swimsuits and wearer body type and movement using 3D fashion design software
Source: PLoS One. 2025 Nov 5;20(11):e0334782. doi: 10.1371/journal.pone.0334782 (PMC12588493; doi:10.1371/journal.pone.0334782)
Supplement: S1 Table — (XLSX) [file pone.0334782.s001.xlsx]

## Sheet: Sheet1
Body Type	Posture	Fabric	Region	Replicate	Pressure (kPa)
Hourglass	Overhead Arm Raise	A	Chest (P1)	1	33.78
Hourglass	Overhead Arm Raise	A	Back (P2)	1	27.27
Hourglass	Overhead Arm Raise	A	Waist (P3)	1	17.61
Hourglass	Overhead Arm Raise	A	Abdomen (P4)	1	16.2
Hourglass	Overhead Arm Raise	B	Chest (P1)	1	33.78
Hourglass	Overhead Arm Raise	B	Back (P2)	1	27.27
Hourglass	Overhead Arm Raise	B	Waist (P3)	1	17.61
Hourglass	Overhead Arm Raise	B	Abdomen (P4)	1	16.2
Hourglass	Overhead Arm Raise	A	Chest (P1)	2	33.78
Hourglass	Overhead Arm Raise	A	Back (P2)	2	27.27
Hourglass	Overhead Arm Raise	A	Waist (P3)	2	17.61
Hourglass	Overhead Arm Raise	A	Abdomen (P4)	2	16.2
Hourglass	Overhead Arm Raise	B	Chest (P1)	2	33.78
Hourglass	Overhead Arm Raise	B	Back (P2)	2	27.27
Hourglass	Overhead Arm Raise	B	Waist (P3)	2	17.61
Hourglass	Overhead Arm Raise	B	Abdomen (P4)	2	16.2
Hourglass	Overhead Arm Raise	A	Chest (P1)	3	33.78
Hourglass	Overhead Arm Raise	A	Back (P2)	3	27.27
Hourglass	Overhead Arm Raise	A	Waist (P3)	3	17.61
Hourglass	Overhead Arm Raise	A	Abdomen (P4)	3	16.2
Hourglass	Overhead Arm Raise	B	Chest (P1)	3	33.78
Hourglass	Overhead Arm Raise	B	Back (P2)	3	27.27
Hourglass	Overhead Arm Raise	B	Waist (P3)	3	17.61
Hourglass	Overhead Arm Raise	B	Abdomen (P4)	3	16.2
Hourglass	Forward Bend	A	Chest (P1)	1	31.07
Hourglass	Forward Bend	A	Back (P2)	1	21.06
Hourglass	Forward Bend	A	Waist (P3)	1	19.93
Hourglass	Forward Bend	A	Abdomen (P4)	1	14.22
Hourglass	Forward Bend	B	Chest (P1)	1	31.07
Hourglass	Forward Bend	B	Back (P2)	1	21.06
Hourglass	Forward Bend	B	Waist (P3)	1	19.93
Hourglass	Forward Bend	B	Abdomen (P4)	1	14.22
Hourglass	Forward Bend	A	Chest (P1)	2	31.07
Hourglass	Forward Bend	A	Back (P2)	2	21.06
Hourglass	Forward Bend	A	Waist (P3)	2	19.93
Hourglass	Forward Bend	A	Abdomen (P4)	2	14.22
Hourglass	Forward Bend	B	Chest (P1)	2	31.07
Hourglass	Forward Bend	B	Back (P2)	2	21.06
Hourglass	Forward Bend	B	Waist (P3)	2	19.93
Hourglass	Forward Bend	B	Abdomen (P4)	2	14.22
Hourglass	Forward Bend	A	Chest (P1)	3	31.07
Hourglass	Forward Bend	A	Back (P2)	3	21.06
Hourglass	Forward Bend	A	Waist (P3)	3	19.93
Hourglass	Forward Bend	A	Abdomen (P4)	3	14.22
Hourglass	Forward Bend	B	Chest (P1)	3	31.07
Hourglass	Forward Bend	B	Back (P2)	3	21.06
Hourglass	Forward Bend	B	Waist (P3)	3	19.93
Hourglass	Forward Bend	B	Abdomen (P4)	3	14.22
Hourglass	T-Pose	A	Chest (P1)	1	32.41
Hourglass	T-Pose	A	Back (P2)	1	13.7
Hourglass	T-Pose	A	Waist (P3)	1	17.37
Hourglass	T-Pose	A	Abdomen (P4)	1	20.09
Hourglass	T-Pose	B	Chest (P1)	1	32.41
Hourglass	T-Pose	B	Back (P2)	1	13.7
Hourglass	T-Pose	B	Waist (P3)	1	17.37
Hourglass	T-Pose	B	Abdomen (P4)	1	20.09
Hourglass	T-Pose	A	Chest (P1)	2	32.41
Hourglass	T-Pose	A	Back (P2)	2	13.7
Hourglass	T-Pose	A	Waist (P3)	2	17.37
Hourglass	T-Pose	A	Abdomen (P4)	2	20.09
Hourglass	T-Pose	B	Chest (P1)	2	32.41
Hourglass	T-Pose	B	Back (P2)	2	13.7
Hourglass	T-Pose	B	Waist (P3)	2	17.37
Hourglass	T-Pose	B	Abdomen (P4)	2	20.09
Hourglass	T-Pose	A	Chest (P1)	3	32.41
Hourglass	T-Pose	A	Back (P2)	3	13.7
Hourglass	T-Pose	A	Waist (P3)	3	17.37
Hourglass	T-Pose	A	Abdomen (P4)	3	20.09
Hourglass	T-Pose	B	Chest (P1)	3	32.41
Hourglass	T-Pose	B	Back (P2)	3	13.7
Hourglass	T-Pose	B	Waist (P3)	3	17.37
Hourglass	T-Pose	B	Abdomen (P4)	3	20.09
Hourglass	Flutter Kick Position	A	Chest (P1)	1	35.78
Hourglass	Flutter Kick Position	A	Back (P2)	1	21.83
Hourglass	Flutter Kick Position	A	Waist (P3)	1	14.11
Hourglass	Flutter Kick Position	A	Abdomen (P4)	1	20.25
Hourglass	Flutter Kick Position	B	Chest (P1)	1	35.78
Hourglass	Flutter Kick Position	B	Back (P2)	1	21.83
Hourglass	Flutter Kick Position	B	Waist (P3)	1	14.11
Hourglass	Flutter Kick Position	B	Abdomen (P4)	1	20.25
Hourglass	Flutter Kick Position	A	Chest (P1)	2	35.78
Hourglass	Flutter Kick Position	A	Back (P2)	2	21.83
Hourglass	Flutter Kick Position	A	Waist (P3)	2	14.11
Hourglass	Flutter Kick Position	A	Abdomen (P4)	2	20.25
Hourglass	Flutter Kick Position	B	Chest (P1)	2	35.78
Hourglass	Flutter Kick Position	B	Back (P2)	2	21.83
Hourglass	Flutter Kick Position	B	Waist (P3)	2	14.11
Hourglass	Flutter Kick Position	B	Abdomen (P4)	2	20.25
Hourglass	Flutter Kick Position	A	Chest (P1)	3	35.78
Hourglass	Flutter Kick Position	A	Back (P2)	3	21.83
Hourglass	Flutter Kick Position	A	Waist (P3)	3	14.11
Hourglass	Flutter Kick Position	A	Abdomen (P4)	3	20.25
Hourglass	Flutter Kick Position	B	Chest (P1)	3	35.78
Hourglass	Flutter Kick Position	B	Back (P2)	3	21.83
Hourglass	Flutter Kick Position	B	Waist (P3)	3	14.11
Hourglass	Flutter Kick Position	B	Abdomen (P4)	3	20.25
Hourglass	Cobra Pose	A	Chest (P1)	1	36.44
Hourglass	Cobra Pose	A	Back (P2)	1	29.86
Hourglass	Cobra Pose	A	Waist (P3)	1	16.3
Hourglass	Cobra Pose	A	Abdomen (P4)	1	23.94
Hourglass	Cobra Pose	B	Chest (P1)	1	36.44
Hourglass	Cobra Pose	B	Back (P2)	1	29.86
Hourglass	Cobra Pose	B	Waist (P3)	1	16.3
Hourglass	Cobra Pose	B	Abdomen (P4)	1	23.94
Hourglass	Cobra Pose	A	Chest (P1)	2	36.44
Hourglass	Cobra Pose	A	Back (P2)	2	29.86
Hourglass	Cobra Pose	A	Waist (P3)	2	16.3
Hourglass	Cobra Pose	A	Abdomen (P4)	2	23.94
Hourglass	Cobra Pose	B	Chest (P1)	2	36.44
Hourglass	Cobra Pose	B	Back (P2)	2	29.86
Hourglass	Cobra Pose	B	Waist (P3)	2	16.3
Hourglass	Cobra Pose	B	Abdomen (P4)	2	23.94
Hourglass	Cobra Pose	A	Chest (P1)	3	36.44
Hourglass	Cobra Pose	A	Back (P2)	3	29.86
Hourglass	Cobra Pose	A	Waist (P3)	3	16.3
Hourglass	Cobra Pose	A	Abdomen (P4)	3	23.94
Hourglass	Cobra Pose	B	Chest (P1)	3	36.44
Hourglass	Cobra Pose	B	Back (P2)	3	29.86
Hourglass	Cobra Pose	B	Waist (P3)	3	16.3
Hourglass	Cobra Pose	B	Abdomen (P4)	3	23.94
Apple	Overhead Arm Raise	A	Chest (P1)	1	24.84
Apple	Overhead Arm Raise	A	Back (P2)	1	27.42
Apple	Overhead Arm Raise	A	Waist (P3)	1	29.14
Apple	Overhead Arm Raise	A	Abdomen (P4)	1	26.28
Apple	Overhead Arm Raise	B	Chest (P1)	1	24.84
Apple	Overhead Arm Raise	B	Back (P2)	1	27.42
Apple	Overhead Arm Raise	B	Waist (P3)	1	29.14
Apple	Overhead Arm Raise	B	Abdomen (P4)	1	26.28
Apple	Overhead Arm Raise	A	Chest (P1)	2	24.84
Apple	Overhead Arm Raise	A	Back (P2)	2	27.42
Apple	Overhead Arm Raise	A	Waist (P3)	2	29.14
Apple	Overhead Arm Raise	A	Abdomen (P4)	2	26.28
Apple	Overhead Arm Raise	B	Chest (P1)	2	24.84
Apple	Overhead Arm Raise	B	Back (P2)	2	27.42
Apple	Overhead Arm Raise	B	Waist (P3)	2	29.14
Apple	Overhead Arm Raise	B	Abdomen (P4)	2	26.28
Apple	Overhead Arm Raise	A	Chest (P1)	3	24.84
Apple	Overhead Arm Raise	A	Back (P2)	3	27.42
Apple	Overhead Arm Raise	A	Waist (P3)	3	29.14
Apple	Overhead Arm Raise	A	Abdomen (P4)	3	26.28
Apple	Overhead Arm Raise	B	Chest (P1)	3	24.84
Apple	Overhead Arm Raise	B	Back (P2)	3	27.42
Apple	Overhead Arm Raise	B	Waist (P3)	3	29.14
Apple	Overhead Arm Raise	B	Abdomen (P4)	3	26.28
Apple	Forward Bend	A	Chest (P1)	1	25.98
Apple	Forward Bend	A	Back (P2)	1	23.66
Apple	Forward Bend	A	Waist (P3)	1	28.47
Apple	Forward Bend	A	Abdomen (P4)	1	41.96
Apple	Forward Bend	B	Chest (P1)	1	25.98
Apple	Forward Bend	B	Back (P2)	1	23.66
Apple	Forward Bend	B	Waist (P3)	1	28.47
Apple	Forward Bend	B	Abdomen (P4)	1	41.96
Apple	Forward Bend	A	Chest (P1)	2	25.98
Apple	Forward Bend	A	Back (P2)	2	23.66
Apple	Forward Bend	A	Waist (P3)	2	28.47
Apple	Forward Bend	A	Abdomen (P4)	2	41.96
Apple	Forward Bend	B	Chest (P1)	2	25.98
Apple	Forward Bend	B	Back (P2)	2	23.66
Apple	Forward Bend	B	Waist (P3)	2	28.47
Apple	Forward Bend	B	Abdomen (P4)	2	41.96
Apple	Forward Bend	A	Chest (P1)	3	25.98
Apple	Forward Bend	A	Back (P2)	3	23.66
Apple	Forward Bend	A	Waist (P3)	3	28.47
Apple	Forward Bend	A	Abdomen (P4)	3	41.96
Apple	Forward Bend	B	Chest (P1)	3	25.98
Apple	Forward Bend	B	Back (P2)	3	23.66
Apple	Forward Bend	B	Waist (P3)	3	28.47
Apple	Forward Bend	B	Abdomen (P4)	3	41.96
Apple	T-Pose	A	Chest (P1)	1	28.64
Apple	T-Pose	A	Back (P2)	1	20.07
Apple	T-Pose	A	Waist (P3)	1	28.15
Apple	T-Pose	A	Abdomen (P4)	1	35.94
Apple	T-Pose	B	Chest (P1)	1	28.64
Apple	T-Pose	B	Back (P2)	1	20.07
Apple	T-Pose	B	Waist (P3)	1	28.15
Apple	T-Pose	B	Abdomen (P4)	1	35.94
Apple	T-Pose	A	Chest (P1)	2	28.64
Apple	T-Pose	A	Back (P2)	2	20.07
Apple	T-Pose	A	Waist (P3)	2	28.15
Apple	T-Pose	A	Abdomen (P4)	2	35.94
Apple	T-Pose	B	Chest (P1)	2	28.64
Apple	T-Pose	B	Back (P2)	2	20.07
Apple	T-Pose	B	Waist (P3)	2	28.15
Apple	T-Pose	B	Abdomen (P4)	2	35.94
Apple	T-Pose	A	Chest (P1)	3	28.64
Apple	T-Pose	A	Back (P2)	3	20.07
Apple	T-Pose	A	Waist (P3)	3	28.15
Apple	T-Pose	A	Abdomen (P4)	3	35.94
Apple	T-Pose	B	Chest (P1)	3	28.64
Apple	T-Pose	B	Back (P2)	3	20.07
Apple	T-Pose	B	Waist (P3)	3	28.15
Apple	T-Pose	B	Abdomen (P4)	3	35.94
Apple	Flutter Kick Position	A	Chest (P1)	1	30.64
Apple	Flutter Kick Position	A	Back (P2)	1	26.61
Apple	Flutter Kick Position	A	Waist (P3)	1	30.14
Apple	Flutter Kick Position	A	Abdomen (P4)	1	26.27
Apple	Flutter Kick Position	B	Chest (P1)	1	30.64
Apple	Flutter Kick Position	B	Back (P2)	1	26.61
Apple	Flutter Kick Position	B	Waist (P3)	1	30.14
Apple	Flutter Kick Position	B	Abdomen (P4)	1	26.27
Apple	Flutter Kick Position	A	Chest (P1)	2	30.64
Apple	Flutter Kick Position	A	Back (P2)	2	26.61
Apple	Flutter Kick Position	A	Waist (P3)	2	30.14
Apple	Flutter Kick Position	A	Abdomen (P4)	2	26.27
Apple	Flutter Kick Position	B	Chest (P1)	2	30.64
Apple	Flutter Kick Position	B	Back (P2)	2	26.61
Apple	Flutter Kick Position	B	Waist (P3)	2	30.14
Apple	Flutter Kick Position	B	Abdomen (P4)	2	26.27
Apple	Flutter Kick Position	A	Chest (P1)	3	30.64
Apple	Flutter Kick Position	A	Back (P2)	3	26.61
Apple	Flutter Kick Position	A	Waist (P3)	3	30.14
Apple	Flutter Kick Position	A	Abdomen (P4)	3	26.27
Apple	Flutter Kick Position	B	Chest (P1)	3	30.64
Apple	Flutter Kick Position	B	Back (P2)	3	26.61
Apple	Flutter Kick Position	B	Waist (P3)	3	30.14
Apple	Flutter Kick Position	B	Abdomen (P4)	3	26.27
Apple	Cobra Pose	A	Chest (P1)	1	27.67
Apple	Cobra Pose	A	Back (P2)	1	19.04
Apple	Cobra Pose	A	Waist (P3)	1	25.7
Apple	Cobra Pose	A	Abdomen (P4)	1	33.15
Apple	Cobra Pose	B	Chest (P1)	1	27.67
Apple	Cobra Pose	B	Back (P2)	1	19.04
Apple	Cobra Pose	B	Waist (P3)	1	25.7
Apple	Cobra Pose	B	Abdomen (P4)	1	33.15
Apple	Cobra Pose	A	Chest (P1)	2	27.67
Apple	Cobra Pose	A	Back (P2)	2	19.04
Apple	Cobra Pose	A	Waist (P3)	2	25.7
Apple	Cobra Pose	A	Abdomen (P4)	2	33.15
Apple	Cobra Pose	B	Chest (P1)	2	27.67
Apple	Cobra Pose	B	Back (P2)	2	19.04
Apple	Cobra Pose	B	Waist (P3)	2	25.7
Apple	Cobra Pose	B	Abdomen (P4)	2	33.15
Apple	Cobra Pose	A	Chest (P1)	3	27.67
Apple	Cobra Pose	A	Back (P2)	3	19.04
Apple	Cobra Pose	A	Waist (P3)	3	25.7
Apple	Cobra Pose	A	Abdomen (P4)	3	33.15
Apple	Cobra Pose	B	Chest (P1)	3	27.67
Apple	Cobra Pose	B	Back (P2)	3	19.04
Apple	Cobra Pose	B	Waist (P3)	3	25.7
Apple	Cobra Pose	B	Abdomen (P4)	3	33.15
Rectangle	Overhead Arm Raise	A	Chest (P1)	1	21.82
Rectangle	Overhead Arm Raise	A	Back (P2)	1	21.82
Rectangle	Overhead Arm Raise	A	Waist (P3)	1	17.21
Rectangle	Overhead Arm Raise	A	Abdomen (P4)	1	24.02
Rectangle	Overhead Arm Raise	B	Chest (P1)	1	21.82
Rectangle	Overhead Arm Raise	B	Back (P2)	1	21.82
Rectangle	Overhead Arm Raise	B	Waist (P3)	1	17.21
Rectangle	Overhead Arm Raise	B	Abdomen (P4)	1	24.02
Rectangle	Overhead Arm Raise	A	Chest (P1)	2	21.82
Rectangle	Overhead Arm Raise	A	Back (P2)	2	21.82
Rectangle	Overhead Arm Raise	A	Waist (P3)	2	17.21
Rectangle	Overhead Arm Raise	A	Abdomen (P4)	2	24.02
Rectangle	Overhead Arm Raise	B	Chest (P1)	2	21.82
Rectangle	Overhead Arm Raise	B	Back (P2)	2	21.82
Rectangle	Overhead Arm Raise	B	Waist (P3)	2	17.21
Rectangle	Overhead Arm Raise	B	Abdomen (P4)	2	24.02
Rectangle	Overhead Arm Raise	A	Chest (P1)	3	21.82
Rectangle	Overhead Arm Raise	A	Back (P2)	3	21.82
Rectangle	Overhead Arm Raise	A	Waist (P3)	3	17.21
Rectangle	Overhead Arm Raise	A	Abdomen (P4)	3	24.02
Rectangle	Overhead Arm Raise	B	Chest (P1)	3	21.82
Rectangle	Overhead Arm Raise	B	Back (P2)	3	21.82
Rectangle	Overhead Arm Raise	B	Waist (P3)	3	17.21
Rectangle	Overhead Arm Raise	B	Abdomen (P4)	3	24.02
Rectangle	Forward Bend	A	Chest (P1)	1	18.73
Rectangle	Forward Bend	A	Back (P2)	1	19.03
Rectangle	Forward Bend	A	Waist (P3)	1	17.18
Rectangle	Forward Bend	A	Abdomen (P4)	1	16.71
Rectangle	Forward Bend	B	Chest (P1)	1	18.73
Rectangle	Forward Bend	B	Back (P2)	1	19.03
Rectangle	Forward Bend	B	Waist (P3)	1	17.18
Rectangle	Forward Bend	B	Abdomen (P4)	1	16.71
Rectangle	Forward Bend	A	Chest (P1)	2	18.73
Rectangle	Forward Bend	A	Back (P2)	2	19.03
Rectangle	Forward Bend	A	Waist (P3)	2	17.18
Rectangle	Forward Bend	A	Abdomen (P4)	2	16.71
Rectangle	Forward Bend	B	Chest (P1)	2	18.73
Rectangle	Forward Bend	B	Back (P2)	2	19.03
Rectangle	Forward Bend	B	Waist (P3)	2	17.18
Rectangle	Forward Bend	B	Abdomen (P4)	2	16.71
Rectangle	Forward Bend	A	Chest (P1)	3	18.73
Rectangle	Forward Bend	A	Back (P2)	3	19.03
Rectangle	Forward Bend	A	Waist (P3)	3	17.18
Rectangle	Forward Bend	A	Abdomen (P4)	3	16.71
Rectangle	Forward Bend	B	Chest (P1)	3	18.73
Rectangle	Forward Bend	B	Back (P2)	3	19.03
Rectangle	Forward Bend	B	Waist (P3)	3	17.18
Rectangle	Forward Bend	B	Abdomen (P4)	3	16.71
Rectangle	T-Pose	A	Chest (P1)	1	25.08
Rectangle	T-Pose	A	Back (P2)	1	16.51
Rectangle	T-Pose	A	Waist (P3)	1	19.21
Rectangle	T-Pose	A	Abdomen (P4)	1	24.21
Rectangle	T-Pose	B	Chest (P1)	1	25.08
Rectangle	T-Pose	B	Back (P2)	1	16.51
Rectangle	T-Pose	B	Waist (P3)	1	19.21
Rectangle	T-Pose	B	Abdomen (P4)	1	24.21
Rectangle	T-Pose	A	Chest (P1)	2	25.08
Rectangle	T-Pose	A	Back (P2)	2	16.51
Rectangle	T-Pose	A	Waist (P3)	2	19.21
Rectangle	T-Pose	A	Abdomen (P4)	2	24.21
Rectangle	T-Pose	B	Chest (P1)	2	25.08
Rectangle	T-Pose	B	Back (P2)	2	16.51
Rectangle	T-Pose	B	Waist (P3)	2	19.21
Rectangle	T-Pose	B	Abdomen (P4)	2	24.21
Rectangle	T-Pose	A	Chest (P1)	3	25.08
Rectangle	T-Pose	A	Back (P2)	3	16.51
Rectangle	T-Pose	A	Waist (P3)	3	19.21
Rectangle	T-Pose	A	Abdomen (P4)	3	24.21
Rectangle	T-Pose	B	Chest (P1)	3	25.08
Rectangle	T-Pose	B	Back (P2)	3	16.51
Rectangle	T-Pose	B	Waist (P3)	3	19.21
Rectangle	T-Pose	B	Abdomen (P4)	3	24.21
Rectangle	Flutter Kick Position	A	Chest (P1)	1	24.1
Rectangle	Flutter Kick Position	A	Back (P2)	1	17.53
Rectangle	Flutter Kick Position	A	Waist (P3)	1	18.89
Rectangle	Flutter Kick Position	A	Abdomen (P4)	1	21.84
Rectangle	Flutter Kick Position	B	Chest (P1)	1	24.1
Rectangle	Flutter Kick Position	B	Back (P2)	1	17.53
Rectangle	Flutter Kick Position	B	Waist (P3)	1	18.89
Rectangle	Flutter Kick Position	B	Abdomen (P4)	1	21.84
Rectangle	Flutter Kick Position	A	Chest (P1)	2	24.1
Rectangle	Flutter Kick Position	A	Back (P2)	2	17.53
Rectangle	Flutter Kick Position	A	Waist (P3)	2	18.89
Rectangle	Flutter Kick Position	A	Abdomen (P4)	2	21.84
Rectangle	Flutter Kick Position	B	Chest (P1)	2	24.1
Rectangle	Flutter Kick Position	B	Back (P2)	2	17.53
Rectangle	Flutter Kick Position	B	Waist (P3)	2	18.89
Rectangle	Flutter Kick Position	B	Abdomen (P4)	2	21.84
Rectangle	Flutter Kick Position	A	Chest (P1)	3	24.1
Rectangle	Flutter Kick Position	A	Back (P2)	3	17.53
Rectangle	Flutter Kick Position	A	Waist (P3)	3	18.89
Rectangle	Flutter Kick Position	A	Abdomen (P4)	3	21.84
Rectangle	Flutter Kick Position	B	Chest (P1)	3	24.1
Rectangle	Flutter Kick Position	B	Back (P2)	3	17.53
Rectangle	Flutter Kick Position	B	Waist (P3)	3	18.89
Rectangle	Flutter Kick Position	B	Abdomen (P4)	3	21.84
Rectangle	Cobra Pose	A	Chest (P1)	1	22.26
Rectangle	Cobra Pose	A	Back (P2)	1	16.21
Rectangle	Cobra Pose	A	Waist (P3)	1	16.69
Rectangle	Cobra Pose	A	Abdomen (P4)	1	23.64
Rectangle	Cobra Pose	B	Chest (P1)	1	22.26
Rectangle	Cobra Pose	B	Back (P2)	1	16.21
Rectangle	Cobra Pose	B	Waist (P3)	1	16.69
Rectangle	Cobra Pose	B	Abdomen (P4)	1	23.64
Rectangle	Cobra Pose	A	Chest (P1)	2	22.26
Rectangle	Cobra Pose	A	Back (P2)	2	16.21
Rectangle	Cobra Pose	A	Waist (P3)	2	16.69
Rectangle	Cobra Pose	A	Abdomen (P4)	2	23.64
Rectangle	Cobra Pose	B	Chest (P1)	2	22.26
Rectangle	Cobra Pose	B	Back (P2)	2	16.21
Rectangle	Cobra Pose	B	Waist (P3)	2	16.69
Rectangle	Cobra Pose	B	Abdomen (P4)	2	23.64
Rectangle	Cobra Pose	A	Chest (P1)	3	22.26
Rectangle	Cobra Pose	A	Back (P2)	3	16.21
Rectangle	Cobra Pose	A	Waist (P3)	3	16.69
Rectangle	Cobra Pose	A	Abdomen (P4)	3	23.64
Rectangle	Cobra Pose	B	Chest (P1)	3	22.26
Rectangle	Cobra Pose	B	Back (P2)	3	16.21
Rectangle	Cobra Pose	B	Waist (P3)	3	16.69
Rectangle	Cobra Pose	B	Abdomen (P4)	3	23.64
Triangle	Overhead Arm Raise	A	Chest (P1)	1	23.37
Triangle	Overhead Arm Raise	A	Back (P2)	1	16.01
Triangle	Overhead Arm Raise	A	Waist (P3)	1	12.51
Triangle	Overhead Arm Raise	A	Abdomen (P4)	1	16.8
Triangle	Overhead Arm Raise	B	Chest (P1)	1	23.37
Triangle	Overhead Arm Raise	B	Back (P2)	1	16.01
Triangle	Overhead Arm Raise	B	Waist (P3)	1	12.51
Triangle	Overhead Arm Raise	B	Abdomen (P4)	1	16.8
Triangle	Overhead Arm Raise	A	Chest (P1)	2	23.37
Triangle	Overhead Arm Raise	A	Back (P2)	2	16.01
Triangle	Overhead Arm Raise	A	Waist (P3)	2	12.51
Triangle	Overhead Arm Raise	A	Abdomen (P4)	2	16.8
Triangle	Overhead Arm Raise	B	Chest (P1)	2	23.37
Triangle	Overhead Arm Raise	B	Back (P2)	2	16.01
Triangle	Overhead Arm Raise	B	Waist (P3)	2	12.51
Triangle	Overhead Arm Raise	B	Abdomen (P4)	2	16.8
Triangle	Overhead Arm Raise	A	Chest (P1)	3	23.37
Triangle	Overhead Arm Raise	A	Back (P2)	3	16.01
Triangle	Overhead Arm Raise	A	Waist (P3)	3	12.51
Triangle	Overhead Arm Raise	A	Abdomen (P4)	3	16.8
Triangle	Overhead Arm Raise	B	Chest (P1)	3	23.37
Triangle	Overhead Arm Raise	B	Back (P2)	3	16.01
Triangle	Overhead Arm Raise	B	Waist (P3)	3	12.51
Triangle	Overhead Arm Raise	B	Abdomen (P4)	3	16.8
Triangle	Forward Bend	A	Chest (P1)	1	27.36
Triangle	Forward Bend	A	Back (P2)	1	26.02
Triangle	Forward Bend	A	Waist (P3)	1	14.59
Triangle	Forward Bend	A	Abdomen (P4)	1	38.12
Triangle	Forward Bend	B	Chest (P1)	1	27.36
Triangle	Forward Bend	B	Back (P2)	1	26.02
Triangle	Forward Bend	B	Waist (P3)	1	14.59
Triangle	Forward Bend	B	Abdomen (P4)	1	38.12
Triangle	Forward Bend	A	Chest (P1)	2	27.36
Triangle	Forward Bend	A	Back (P2)	2	26.02
Triangle	Forward Bend	A	Waist (P3)	2	14.59
Triangle	Forward Bend	A	Abdomen (P4)	2	38.12
Triangle	Forward Bend	B	Chest (P1)	2	27.36
Triangle	Forward Bend	B	Back (P2)	2	26.02
Triangle	Forward Bend	B	Waist (P3)	2	14.59
Triangle	Forward Bend	B	Abdomen (P4)	2	38.12
Triangle	Forward Bend	A	Chest (P1)	3	27.36
Triangle	Forward Bend	A	Back (P2)	3	26.02
Triangle	Forward Bend	A	Waist (P3)	3	14.59
Triangle	Forward Bend	A	Abdomen (P4)	3	38.12
Triangle	Forward Bend	B	Chest (P1)	3	27.36
Triangle	Forward Bend	B	Back (P2)	3	26.02
Triangle	Forward Bend	B	Waist (P3)	3	14.59
Triangle	Forward Bend	B	Abdomen (P4)	3	38.12
Triangle	T-Pose	A	Chest (P1)	1	26.96
Triangle	T-Pose	A	Back (P2)	1	10.86
Triangle	T-Pose	A	Waist (P3)	1	12.23
Triangle	T-Pose	A	Abdomen (P4)	1	12.68
Triangle	T-Pose	B	Chest (P1)	1	26.96
Triangle	T-Pose	B	Back (P2)	1	10.86
Triangle	T-Pose	B	Waist (P3)	1	12.23
Triangle	T-Pose	B	Abdomen (P4)	1	12.68
Triangle	T-Pose	A	Chest (P1)	2	26.96
Triangle	T-Pose	A	Back (P2)	2	10.86
Triangle	T-Pose	A	Waist (P3)	2	12.23
Triangle	T-Pose	A	Abdomen (P4)	2	12.68
Triangle	T-Pose	B	Chest (P1)	2	26.96
Triangle	T-Pose	B	Back (P2)	2	10.86
Triangle	T-Pose	B	Waist (P3)	2	12.23
Triangle	T-Pose	B	Abdomen (P4)	2	12.68
Triangle	T-Pose	A	Chest (P1)	3	26.96
Triangle	T-Pose	A	Back (P2)	3	10.86
Triangle	T-Pose	A	Waist (P3)	3	12.23
Triangle	T-Pose	A	Abdomen (P4)	3	12.68
Triangle	T-Pose	B	Chest (P1)	3	26.96
Triangle	T-Pose	B	Back (P2)	3	10.86
Triangle	T-Pose	B	Waist (P3)	3	12.23
Triangle	T-Pose	B	Abdomen (P4)	3	12.68
Triangle	Flutter Kick Position	A	Chest (P1)	1	24.03
Triangle	Flutter Kick Position	A	Back (P2)	1	19.23
Triangle	Flutter Kick Position	A	Waist (P3)	1	14.37
Triangle	Flutter Kick Position	A	Abdomen (P4)	1	14.44
Triangle	Flutter Kick Position	B	Chest (P1)	1	24.03
Triangle	Flutter Kick Position	B	Back (P2)	1	19.23
Triangle	Flutter Kick Position	B	Waist (P3)	1	14.37
Triangle	Flutter Kick Position	B	Abdomen (P4)	1	14.44
Triangle	Flutter Kick Position	A	Chest (P1)	2	24.03
Triangle	Flutter Kick Position	A	Back (P2)	2	19.23
Triangle	Flutter Kick Position	A	Waist (P3)	2	14.37
Triangle	Flutter Kick Position	A	Abdomen (P4)	2	14.44
Triangle	Flutter Kick Position	B	Chest (P1)	2	24.03
Triangle	Flutter Kick Position	B	Back (P2)	2	19.23
Triangle	Flutter Kick Position	B	Waist (P3)	2	14.37
Triangle	Flutter Kick Position	B	Abdomen (P4)	2	14.44
Triangle	Flutter Kick Position	A	Chest (P1)	3	24.03
Triangle	Flutter Kick Position	A	Back (P2)	3	19.23
Triangle	Flutter Kick Position	A	Waist (P3)	3	14.37
Triangle	Flutter Kick Position	A	Abdomen (P4)	3	14.44
Triangle	Flutter Kick Position	B	Chest (P1)	3	24.03
Triangle	Flutter Kick Position	B	Back (P2)	3	19.23
Triangle	Flutter Kick Position	B	Waist (P3)	3	14.37
Triangle	Flutter Kick Position	B	Abdomen (P4)	3	14.44
Triangle	Cobra Pose	A	Chest (P1)	1	24.21
Triangle	Cobra Pose	A	Back (P2)	1	15.68
Triangle	Cobra Pose	A	Waist (P3)	1	14.4
Triangle	Cobra Pose	A	Abdomen (P4)	1	27.41
Triangle	Cobra Pose	B	Chest (P1)	1	24.21
Triangle	Cobra Pose	B	Back (P2)	1	15.68
Triangle	Cobra Pose	B	Waist (P3)	1	14.4
Triangle	Cobra Pose	B	Abdomen (P4)	1	27.41
Triangle	Cobra Pose	A	Chest (P1)	2	24.21
Triangle	Cobra Pose	A	Back (P2)	2	15.68
Triangle	Cobra Pose	A	Waist (P3)	2	14.4
Triangle	Cobra Pose	A	Abdomen (P4)	2	27.41
Triangle	Cobra Pose	B	Chest (P1)	2	24.21
Triangle	Cobra Pose	B	Back (P2)	2	15.68
Triangle	Cobra Pose	B	Waist (P3)	2	14.4
Triangle	Cobra Pose	B	Abdomen (P4)	2	27.41
Triangle	Cobra Pose	A	Chest (P1)	3	24.21
Triangle	Cobra Pose	A	Back (P2)	3	15.68
Triangle	Cobra Pose	A	Waist (P3)	3	14.4
Triangle	Cobra Pose	A	Abdomen (P4)	3	27.41
Triangle	Cobra Pose	B	Chest (P1)	3	24.21
Triangle	Cobra Pose	B	Back (P2)	3	15.68
Triangle	Cobra Pose	B	Waist (P3)	3	14.4
Triangle	Cobra Pose	B	Abdomen (P4)	3	27.41
Inverted Triangle	Overhead Arm Raise	A	Chest (P1)	1	33.13
Inverted Triangle	Overhead Arm Raise	A	Back (P2)	1	17.01
Inverted Triangle	Overhead Arm Raise	A	Waist (P3)	1	25.91
Inverted Triangle	Overhead Arm Raise	A	Abdomen (P4)	1	26.78
Inverted Triangle	Overhead Arm Raise	B	Chest (P1)	1	33.13
Inverted Triangle	Overhead Arm Raise	B	Back (P2)	1	17.01
Inverted Triangle	Overhead Arm Raise	B	Waist (P3)	1	25.91
Inverted Triangle	Overhead Arm Raise	B	Abdomen (P4)	1	26.78
Inverted Triangle	Overhead Arm Raise	A	Chest (P1)	2	33.13
Inverted Triangle	Overhead Arm Raise	A	Back (P2)	2	17.01
Inverted Triangle	Overhead Arm Raise	A	Waist (P3)	2	25.91
Inverted Triangle	Overhead Arm Raise	A	Abdomen (P4)	2	26.78
Inverted Triangle	Overhead Arm Raise	B	Chest (P1)	2	33.13
Inverted Triangle	Overhead Arm Raise	B	Back (P2)	2	17.01
Inverted Triangle	Overhead Arm Raise	B	Waist (P3)	2	25.91
Inverted Triangle	Overhead Arm Raise	B	Abdomen (P4)	2	26.78
Inverted Triangle	Overhead Arm Raise	A	Chest (P1)	3	33.13
Inverted Triangle	Overhead Arm Raise	A	Back (P2)	3	17.01
Inverted Triangle	Overhead Arm Raise	A	Waist (P3)	3	25.91
Inverted Triangle	Overhead Arm Raise	A	Abdomen (P4)	3	26.78
Inverted Triangle	Overhead Arm Raise	B	Chest (P1)	3	33.13
Inverted Triangle	Overhead Arm Raise	B	Back (P2)	3	17.01
Inverted Triangle	Overhead Arm Raise	B	Waist (P3)	3	25.91
Inverted Triangle	Overhead Arm Raise	B	Abdomen (P4)	3	26.78
Inverted Triangle	Forward Bend	A	Chest (P1)	1	29.5
Inverted Triangle	Forward Bend	A	Back (P2)	1	18.79
Inverted Triangle	Forward Bend	A	Waist (P3)	1	18.49
Inverted Triangle	Forward Bend	A	Abdomen (P4)	1	23.49
Inverted Triangle	Forward Bend	B	Chest (P1)	1	29.5
Inverted Triangle	Forward Bend	B	Back (P2)	1	18.79
Inverted Triangle	Forward Bend	B	Waist (P3)	1	18.49
Inverted Triangle	Forward Bend	B	Abdomen (P4)	1	23.49
Inverted Triangle	Forward Bend	A	Chest (P1)	2	29.5
Inverted Triangle	Forward Bend	A	Back (P2)	2	18.79
Inverted Triangle	Forward Bend	A	Waist (P3)	2	18.49
Inverted Triangle	Forward Bend	A	Abdomen (P4)	2	23.49
Inverted Triangle	Forward Bend	B	Chest (P1)	2	29.5
Inverted Triangle	Forward Bend	B	Back (P2)	2	18.79
Inverted Triangle	Forward Bend	B	Waist (P3)	2	18.49
Inverted Triangle	Forward Bend	B	Abdomen (P4)	2	23.49
Inverted Triangle	Forward Bend	A	Chest (P1)	3	29.5
Inverted Triangle	Forward Bend	A	Back (P2)	3	18.79
Inverted Triangle	Forward Bend	A	Waist (P3)	3	18.49
Inverted Triangle	Forward Bend	A	Abdomen (P4)	3	23.49
Inverted Triangle	Forward Bend	B	Chest (P1)	3	29.5
Inverted Triangle	Forward Bend	B	Back (P2)	3	18.79
Inverted Triangle	Forward Bend	B	Waist (P3)	3	18.49
Inverted Triangle	Forward Bend	B	Abdomen (P4)	3	23.49
Inverted Triangle	T-Pose	A	Chest (P1)	1	33.72
Inverted Triangle	T-Pose	A	Back (P2)	1	19.08
Inverted Triangle	T-Pose	A	Waist (P3)	1	21.07
Inverted Triangle	T-Pose	A	Abdomen (P4)	1	28.08
Inverted Triangle	T-Pose	B	Chest (P1)	1	33.72
Inverted Triangle	T-Pose	B	Back (P2)	1	19.08
Inverted Triangle	T-Pose	B	Waist (P3)	1	21.07
Inverted Triangle	T-Pose	B	Abdomen (P4)	1	28.08
Inverted Triangle	T-Pose	A	Chest (P1)	2	33.72
Inverted Triangle	T-Pose	A	Back (P2)	2	19.08
Inverted Triangle	T-Pose	A	Waist (P3)	2	21.07
Inverted Triangle	T-Pose	A	Abdomen (P4)	2	28.08
Inverted Triangle	T-Pose	B	Chest (P1)	2	33.72
Inverted Triangle	T-Pose	B	Back (P2)	2	19.08
Inverted Triangle	T-Pose	B	Waist (P3)	2	21.07
Inverted Triangle	T-Pose	B	Abdomen (P4)	2	28.08
Inverted Triangle	T-Pose	A	Chest (P1)	3	33.72
Inverted Triangle	T-Pose	A	Back (P2)	3	19.08
Inverted Triangle	T-Pose	A	Waist (P3)	3	21.07
Inverted Triangle	T-Pose	A	Abdomen (P4)	3	28.08
Inverted Triangle	T-Pose	B	Chest (P1)	3	33.72
Inverted Triangle	T-Pose	B	Back (P2)	3	19.08
Inverted Triangle	T-Pose	B	Waist (P3)	3	21.07
Inverted Triangle	T-Pose	B	Abdomen (P4)	3	28.08
Inverted Triangle	Flutter Kick Position	A	Chest (P1)	1	30.86
Inverted Triangle	Flutter Kick Position	A	Back (P2)	1	37.82
Inverted Triangle	Flutter Kick Position	A	Waist (P3)	1	21.02
Inverted Triangle	Flutter Kick Position	A	Abdomen (P4)	1	24.1
Inverted Triangle	Flutter Kick Position	B	Chest (P1)	1	30.86
Inverted Triangle	Flutter Kick Position	B	Back (P2)	1	37.82
Inverted Triangle	Flutter Kick Position	B	Waist (P3)	1	21.02
Inverted Triangle	Flutter Kick Position	B	Abdomen (P4)	1	24.1
Inverted Triangle	Flutter Kick Position	A	Chest (P1)	2	30.86
Inverted Triangle	Flutter Kick Position	A	Back (P2)	2	37.82
Inverted Triangle	Flutter Kick Position	A	Waist (P3)	2	21.02
Inverted Triangle	Flutter Kick Position	A	Abdomen (P4)	2	24.1
Inverted Triangle	Flutter Kick Position	B	Chest (P1)	2	30.86
Inverted Triangle	Flutter Kick Position	B	Back (P2)	2	37.82
Inverted Triangle	Flutter Kick Position	B	Waist (P3)	2	21.02
Inverted Triangle	Flutter Kick Position	B	Abdomen (P4)	2	24.1
Inverted Triangle	Flutter Kick Position	A	Chest (P1)	3	30.86
Inverted Triangle	Flutter Kick Position	A	Back (P2)	3	37.82
Inverted Triangle	Flutter Kick Position	A	Waist (P3)	3	21.02
Inverted Triangle	Flutter Kick Position	A	Abdomen (P4)	3	24.1
Inverted Triangle	Flutter Kick Position	B	Chest (P1)	3	30.86
Inverted Triangle	Flutter Kick Position	B	Back (P2)	3	37.82
Inverted Triangle	Flutter Kick Position	B	Waist (P3)	3	21.02
Inverted Triangle	Flutter Kick Position	B	Abdomen (P4)	3	24.1
Inverted Triangle	Cobra Pose	A	Chest (P1)	1	40.76
Inverted Triangle	Cobra Pose	A	Back (P2)	1	16.02
Inverted Triangle	Cobra Pose	A	Waist (P3)	1	18.01
Inverted Triangle	Cobra Pose	A	Abdomen (P4)	1	24.57
Inverted Triangle	Cobra Pose	B	Chest (P1)	1	40.76
Inverted Triangle	Cobra Pose	B	Back (P2)	1	16.02
Inverted Triangle	Cobra Pose	B	Waist (P3)	1	18.01
Inverted Triangle	Cobra Pose	B	Abdomen (P4)	1	24.57
Inverted Triangle	Cobra Pose	A	Chest (P1)	2	40.76
Inverted Triangle	Cobra Pose	A	Back (P2)	2	16.02
Inverted Triangle	Cobra Pose	A	Waist (P3)	2	18.01
Inverted Triangle	Cobra Pose	A	Abdomen (P4)	2	24.57
Inverted Triangle	Cobra Pose	B	Chest (P1)	2	40.76
Inverted Triangle	Cobra Pose	B	Back (P2)	2	16.02
Inverted Triangle	Cobra Pose	B	Waist (P3)	2	18.01
Inverted Triangle	Cobra Pose	B	Abdomen (P4)	2	24.57
Inverted Triangle	Cobra Pose	A	Chest (P1)	3	40.76
Inverted Triangle	Cobra Pose	A	Back (P2)	3	16.02
Inverted Triangle	Cobra Pose	A	Waist (P3)	3	18.01
Inverted Triangle	Cobra Pose	A	Abdomen (P4)	3	24.57
Inverted Triangle	Cobra Pose	B	Chest (P1)	3	40.76
Inverted Triangle	Cobra Pose	B	Back (P2)	3	16.02
Inverted Triangle	Cobra Pose	B	Waist (P3)	3	18.01
Inverted Triangle	Cobra Pose	B	Abdomen (P4)	3	24.57
