# Supplementary material for: Analysis of clothing pressure based on material of virtually-fitted swimsuits and wearer body type and movement using 3D fashion design software
Source: PLoS One. 2025 Nov 5;20(11):e0334782. doi: 10.1371/journal.pone.0334782 (PMC12588493; doi:10.1371/journal.pone.0334782)
Supplement: S2 Table — (XLSX) [file pone.0334782.s002.xlsx]

## Sheet: Sheet1
Body Type	Posture	Fabric	Region	Replicate	Pressure (kPa)
Hourglass	Overhead Arm Raise	A	Chest (P1)	1	44.1
Hourglass	Overhead Arm Raise	A	Back (P2)	1	32.6
Hourglass	Overhead Arm Raise	A	Waist (P3)	1	23.7
Hourglass	Overhead Arm Raise	A	Abdomen (P4)	1	21.3
Hourglass	Overhead Arm Raise	A	Chest (P1)	2	44.1
Hourglass	Overhead Arm Raise	A	Back (P2)	2	32.6
Hourglass	Overhead Arm Raise	A	Waist (P3)	2	23.7
Hourglass	Overhead Arm Raise	A	Abdomen (P4)	2	21.3
Hourglass	Overhead Arm Raise	B	Chest (P1)	1	46.2
Hourglass	Overhead Arm Raise	B	Back (P2)	1	33.9
Hourglass	Overhead Arm Raise	B	Waist (P3)	1	24.4
Hourglass	Overhead Arm Raise	B	Abdomen (P4)	1	22.2
Hourglass	Overhead Arm Raise	B	Chest (P1)	2	46.2
Hourglass	Overhead Arm Raise	B	Back (P2)	2	33.9
Hourglass	Overhead Arm Raise	B	Waist (P3)	2	24.4
Hourglass	Overhead Arm Raise	B	Abdomen (P4)	2	22.2
Hourglass	Forward Bend	A	Chest (P1)	1	40.2
Hourglass	Forward Bend	A	Back (P2)	1	27.4
Hourglass	Forward Bend	A	Waist (P3)	1	26.1
Hourglass	Forward Bend	A	Abdomen (P4)	1	19.7
Hourglass	Forward Bend	A	Chest (P1)	2	40.2
Hourglass	Forward Bend	A	Back (P2)	2	27.4
Hourglass	Forward Bend	A	Waist (P3)	2	26.1
Hourglass	Forward Bend	A	Abdomen (P4)	2	19.7
Hourglass	Forward Bend	B	Chest (P1)	1	42.5
Hourglass	Forward Bend	B	Back (P2)	1	28.6
Hourglass	Forward Bend	B	Waist (P3)	1	27.3
Hourglass	Forward Bend	B	Abdomen (P4)	1	20.8
Hourglass	Forward Bend	B	Chest (P1)	2	42.5
Hourglass	Forward Bend	B	Back (P2)	2	28.6
Hourglass	Forward Bend	B	Waist (P3)	2	27.3
Hourglass	Forward Bend	B	Abdomen (P4)	2	20.8
Hourglass	T-Pose	A	Chest (P1)	1	41
Hourglass	T-Pose	A	Back (P2)	1	19.8
Hourglass	T-Pose	A	Waist (P3)	1	23.3
Hourglass	T-Pose	A	Abdomen (P4)	1	26.8
Hourglass	T-Pose	A	Chest (P1)	2	41
Hourglass	T-Pose	A	Back (P2)	2	19.8
Hourglass	T-Pose	A	Waist (P3)	2	23.3
Hourglass	T-Pose	A	Abdomen (P4)	2	26.8
Hourglass	T-Pose	B	Chest (P1)	1	42.8
Hourglass	T-Pose	B	Back (P2)	1	20.1
Hourglass	T-Pose	B	Waist (P3)	1	24.5
Hourglass	T-Pose	B	Abdomen (P4)	1	28
Hourglass	T-Pose	B	Chest (P1)	2	42.8
Hourglass	T-Pose	B	Back (P2)	2	20.1
Hourglass	T-Pose	B	Waist (P3)	2	24.5
Hourglass	T-Pose	B	Abdomen (P4)	2	28
