# Supplementary material for: Analysis of clothing pressure based on material of virtually-fitted swimsuits and wearer body type and movement using 3D fashion design software
Source: PLoS One. 2025 Nov 5;20(11):e0334782. doi: 10.1371/journal.pone.0334782 (PMC12588493; doi:10.1371/journal.pone.0334782)
Supplement: S3 Table — (XLSX) [file pone.0334782.s003.xlsx]

## Sheet: Sheet1
Property	Unit	Fabric A (Nylon 80 / Spandex 20)	Fabric B (Polyester 80 / Spandex 20)
Stretch (Warp)	%	140	135
Stretch (Weft)	%	160	150
Recovery Rate	%	90	85
Weight	g/m²	180	185
Thickness	mm	0.45	0.5
